# Supplementary material for: Genome-wide association of single nucleotide polymorphism loci and candidate genes for frogeye leaf spot (Cercospora sojina) resistance in soybean
Source: BMC Plant Biol. 2021 Dec 11;21:588. doi: 10.1186/s12870-021-03366-y (PMC8665500; doi:10.1186/s12870-021-03366-y)
Supplement: Supplementary file 2 — Additional file 2: Table S1. Phenotypic evaluation of 234 soybean accessions [file 12870_2021_3366_MOESM2_ESM.xls]

## Sheet: combine
Table S1.Phenotypic evaluation of 234 soybean accessions
Accession number	Soybean accessions	Repeat times	Phenotype	origin
1	Dongjiao13-6271	3	moderately resistant	Soybean Certification Committee of Heilongjiang Province
2	Dongnong13-6622	3	moderately resistant	Soybean Certification Committee of Heilongjiang Province
3	Dongnongdou254	3	moderately resistant	Special soybean seeds
4	Dongnongdou356	3	moderately resistant	Special soybean seeds
5	Donghai13-6004	3	moderately resistant	Soybean Certification Committee of Heilongjiang Province
6	Dongsheng200	3	moderately resistant	Special soybean seeds
7	Dongsheng22	3	moderately resistant	Soybean Certification Committee of Heilongjiang Province
8	Dongsheng83	3	moderately resistant	Soybean Certification Committee of Heilongjiang Province
9	Dongsheng85	3	moderately resistant	Soybean Certification Committee of Heilongjiang Province
10	Dongsheng88	3	moderately resistant	Soybean Certification Committee of Heilongjiang Province
11	Zhonglong102	3	moderately resistant	Soybean Certification Committee of Heilongjiang Province
12	Zhonglong3224	3	moderately resistant	Soybean Certification Committee of Heilongjiang Province
13	Zhonglongxiaolidou3	3	moderately resistant	Special soybean seeds
14	Zhonglongdou105	3	moderately resistant	Soybean Certification Committee of Heilongjiang Province
15	Jiuyan19	3	moderately resistant	Beidahuang Keng feng seed Co., Ltd
16	Jiuyan4	3	moderately resistant	Beidahuang Keng feng seed Co., Ltd
17	Wudou151	3	moderately resistant	Special soybean seeds
18	Jiadou30	3	moderately resistant	Soybean Certification Committee of Heilongjiang Province
19	Jiadou32	3	moderately resistant	Soybean Certification Committee of Heilongjiang Province
20	Jiadou55	3	moderately resistant	Soybean Certification Committee of Heilongjiang Province
21	Jiadou6	3	moderately resistant	Soybean Certification Committee of Heilongjiang Province
22	Jiadou8	3	moderately resistant	Soybean Certification Committee of Heilongjiang Province
23	Kejiao11-1124	3	moderately resistant	Soybean Certification Committee of Heilongjiang Province
24	Kejiao11-304	3	moderately resistant	Soybean Certification Committee of Heilongjiang Province
25	Kedou31	3	moderately resistant	Soybean Certification Committee of Heilongjiang Province
26	Kedou38	3	moderately resistant	Soybean Certification Committee of Heilongjiang Province
27	Kedou44	3	moderately resistant	Soybean Certification Committee of Heilongjiang Province
28	Kedou48	3	moderately resistant	Special soybean seeds
29	Kedou57	3	moderately resistant	Soybean Certification Committee of Heilongjiang Province
30	Huaqing12-036	3	moderately resistant	Soybean Certification Committee of Heilongjiang Province
31	Huajiang19	3	moderately resistant	Special soybean seeds
32	Huajiang20	3	moderately resistant	Soybean Certification Committee of Heilongjiang Province
33	Huajiang5	3	moderately resistant	Soybean Certification Committee of Heilongjiang Province
34	Huacaidou8	3	moderately resistant	Special soybean seeds
35	Hejiao11-218	3	moderately resistant	Soybean Certification Committee of Heilongjiang Province
36	Henong107	3	moderately resistant	Soybean Certification Committee of Heilongjiang Province
37	Henong108	3	moderately resistant	Soybean Certification Committee of Heilongjiang Province
38	Henong126	3	moderately resistant	Soybean Certification Committee of Heilongjiang Province
39	Henong132	3	moderately resistant	Soybean Certification Committee of Heilongjiang Province
40	Henong74	3	moderately resistant	Soybean Certification Committee of Heilongjiang Province
41	Henong78	3	moderately resistant	Soybean Certification Committee of Heilongjiang Province
42	Henong80	3	moderately resistant	Soybean Certification Committee of Heilongjiang Province
43	Tongdou2	3	moderately resistant	Soybean Certification Committee of Heilongjiang Province
44	Ha11-4519	3	moderately resistant	Soybean Certification Committee of Heilongjiang Province
45	Ha12-4891	3	moderately resistant	Soybean Certification Committee of Heilongjiang Province
46	Ken11-5836	3	moderately resistant	Soybean Certification Committee of Heilongjiang Province
47	Kenk11-5476	3	moderately resistant	Beidahuang Keng feng seed Co., Ltd
48	Kenkedou13	3	moderately resistant	Soybean Certification Committee of Heilongjiang Province
49	Kenkedou14	3	moderately resistant	Soybean Certification Committee of Heilongjiang Province
50	Kenkedou17	3	moderately resistant	Soybean Certification Committee of Heilongjiang Province
51	Kenkedou2	3	moderately resistant	Soybean Certification Committee of Heilongjiang Province
52	Kendou76	3	moderately resistant	Soybean Certification Committee of Heilongjiang Province
53	Nenao12-559	3	moderately resistant	Soybean Certification Committee of Heilongjiang Province
54	Nenao8	3	moderately resistant	Soybean Certification Committee of Heilongjiang Province
55	Fuhang2	3	moderately resistant	Special soybean seeds
56	Fengdou1	3	moderately resistant	Soybean Certification Committee of Heilongjiang Province
57	Jian13-390	3	moderately resistant	Beidahuang Keng feng seed Co., Ltd
58	Xuri12-0932	3	moderately resistant	Soybean Certification Committee of Heilongjiang Province
59	Haojiang11-1265	3	moderately resistant	Soybean Certification Committee of Heilongjiang Province
60	Haojiang11-1295	3	moderately resistant	Soybean Certification Committee of Heilongjiang Province
61	Haojiang20	3	moderately resistant	Soybean Certification Committee of Heilongjiang Province
62	Haojiang29	3	moderately resistant	Soybean Certification Committee of Heilongjiang Province
63	Haojiang8	3	moderately resistant	Soybean Certification Committee of Heilongjiang Province
64	Xingnong16	3	moderately resistant	Soybean Certification Committee of Heilongjiang Province
65	Weinong1	3	moderately resistant	Soybean Certification Committee of Heilongjiang Province
66	Huinong2	3	moderately resistant	Soybean Certification Committee of Heilongjiang Province
67	Huinong416	3	moderately resistant	Soybean Certification Committee of Heilongjiang Province
68	Mu310	3	moderately resistant	Soybean Certification Committee of Heilongjiang Province
69	Mu610	3	moderately resistant	Soybean Certification Committee of Heilongjiang Province
70	Mushi311	3	moderately resistant	Soybean Certification Committee of Heilongjiang Province
71	Mudou13	3	moderately resistant	Soybean Certification Committee of Heilongjiang Province
72	Mudou14	3	moderately resistant	Soybean Certification Committee of Heilongjiang Province
73	Tiannong5	3	moderately resistant	Soybean Certification Committee of Heilongjiang Province
74	Tianyou2986	3	moderately resistant	Soybean Certification Committee of Heilongjiang Province
75	Hongyan12	3	moderately resistant	Soybean Certification Committee of Heilongjiang Province
76	Hongyan15	3	moderately resistant	Soybean Certification Committee of Heilongjiang Province
77	Hongyan7	3	moderately resistant	Soybean Certification Committee of Heilongjiang Province
78	Suinong56	3	moderately resistant	Soybean Certification Committee of Heilongjiang Province
79	Suinong71	3	moderately resistant	Soybean Certification Committee of Heilongjiang Province
80	Suinong76	3	moderately resistant	Soybean Certification Committee of Heilongjiang Province
81	Suinong81	3	moderately resistant	Soybean Certification Committee of Heilongjiang Province
82	Suinong82	3	moderately resistant	Soybean Certification Committee of Heilongjiang Province
83	Suifu105070	3	moderately resistant	Soybean Certification Committee of Heilongjiang Province
84	Hefeng7	3	moderately resistant	Soybean Certification Committee of Heilongjiang Province
85	Hedou29	3	moderately resistant	Soybean Certification Committee of Heilongjiang Province
86	Jinxin1	3	moderately resistant	Soybean Certification Committee of Heilongjiang Province
87	Jinyuan801	3	moderately resistant	Soybean Certification Committee of Heilongjiang Province
88	Xinke5	3	moderately resistant	Soybean Certification Committee of Heilongjiang Province
89	Hongdou3	3	moderately resistant	Soybean Certification Committee of Heilongjiang Province
90	Heinong511	3	moderately resistant	Soybean Certification Committee of Heilongjiang Province
91	Heinong527	3	moderately resistant	Special soybean seeds
92	Heinong82	3	moderately resistant	Soybean Certification Committee of Heilongjiang Province
93	Heinong86	3	moderately resistant	Soybean Certification Committee of Heilongjiang Province
94	Heinong88	3	moderately resistant	Soybean Certification Committee of Heilongjiang Province
95	Heinong89	3	moderately resistant	Soybean Certification Committee of Heilongjiang Province
96	Heinong90	3	moderately resistant	Soybean Certification Committee of Heilongjiang Province
97	Heinong95	3	moderately resistant	Soybean Certification Committee of Heilongjiang Province
98	Heike57	3	moderately resistant	Soybean Certification Committee of Heilongjiang Province
99	Heike58	3	moderately resistant	Soybean Certification Committee of Heilongjiang Province
100	Heike59	3	moderately resistant	Soybean Certification Committee of Heilongjiang Province
101	Heike67	3	moderately resistant	Soybean Certification Committee of Heilongjiang Province
102	Heike69	3	moderately resistant	Soybean Certification Committee of Heilongjiang Province
103	Heike71	3	moderately resistant	Soybean Certification Committee of Heilongjiang Province
104	Heike84	3	moderately resistant	Soybean Certification Committee of Heilongjiang Province
105	Heike85	3	moderately resistant	Soybean Certification Committee of Heilongjiang Province
106	Longha10-4139	3	moderately resistant	Soybean Certification Committee of Heilongjiang Province
107	Longken3012	3	moderately resistant	Beidahuang Keng feng seed Co., Ltd
108	Longken3308	3	moderately resistant	Beidahuang Keng feng seed Co., Ltd
109	Longqingdou1	3	moderately resistant	Soybean Certification Committee of Heilongjiang Province
110	Longdou7	3	moderately resistant	Soybean Certification Committee of Heilongjiang Province
111	Longdou8	3	moderately resistant	Soybean Certification Committee of Heilongjiang Province
112	Longda11-182	3	moderately resistant	Soybean Certification Committee of Heilongjiang Province
113	Longda11-612	3	moderately resistant	Soybean Certification Committee of Heilongjiang Province
114	Longda130	3	moderately resistant	Soybean Certification Committee of Heilongjiang Province
115	Longda134	3	moderately resistant	Soybean Certification Committee of Heilongjiang Province
116	Longda137	3	moderately resistant	Soybean Certification Committee of Heilongjiang Province
117	Longda167	3	moderately resistant	Soybean Certification Committee of Heilongjiang Province
118	Longhuang15022	3	moderately resistant	Soybean Certification Committee of Heilongjiang Province
119	Longhuang1503	3	moderately resistant	Soybean Certification Committee of Heilongjiang Province
120	Dongnong13-6010	3	susceptible response	Soybean Certification Committee of Heilongjiang Province
121	Dongnong88	3	susceptible response	Soybean Certification Committee of Heilongjiang Province
122	Dongnongdou204	3	susceptible response	Soybean Certification Committee of Heilongjiang Province
123	DongfuYadou1	3	susceptible response	Special soybean seeds
124	Dongsheng202	3	susceptible response	Soybean Certification Committee of Heilongjiang Province
125	Dongsheng30	3	susceptible response	Special soybean seeds
126	Dongsheng92	3	susceptible response	Soybean Certification Committee of Heilongjiang Province
127	Dongsheng95	3	susceptible response	Soybean Certification Committee of Heilongjiang Province
128	Zhongmu313	3	susceptible response	Soybean Certification Committee of Heilongjiang Province
129	Zhonglongdou103	3	susceptible response	Soybean Certification Committee of Heilongjiang Province
130	Zhonglongdou104	3	susceptible response	Soybean Certification Committee of Heilongjiang Province
131	Fengyan1	3	susceptible response	Soybean Certification Committee of Heilongjiang Province
132	Fengyan2	3	susceptible response	Soybean Certification Committee of Heilongjiang Province
133	Jiuyan21	3	susceptible response	Beidahuang Keng feng seed Co., Ltd
134	Jiuyuan9	3	susceptible response	Soybean Certification Committee of Heilongjiang Province
135	JIa2330-41	3	susceptible response	Soybean Certification Committee of Heilongjiang Province
136	Xingan08-031	3	susceptible response	Soybean Certification Committee of Heilongjiang Province
137	Nongqingdou23	3	susceptible response	Soybean Certification Committee of Heilongjiang Province
138	Beiya072	3	susceptible response	Soybean Certification Committee of Heilongjiang Province
139	Beiya101	3	susceptible response	Soybean Certification Committee of Heilongjiang Province
140	Huajiang22	3	susceptible response	Soybean Certification Committee of Heilongjiang Province
141	Shuang302	3	susceptible response	Soybean Certification Committee of Heilongjiang Province
142	Hefeng51	3	susceptible response	Soybean Certification Committee of Heilongjiang Province
143	Henong77	3	susceptible response	Soybean Certification Committee of Heilongjiang Province
144	Henong84	3	susceptible response	Soybean Certification Committee of Heilongjiang Province
145	Jiqing77	3	susceptible response	Soybean Certification Committee of Heilongjiang Province
146	Hadong2	3	susceptible response	Special soybean seeds
147	Shengdou36	3	susceptible response	Soybean Certification Committee of Heilongjiang Province
148	Shengdou72	3	susceptible response	Soybean Certification Committee of Heilongjiang Province
149	Shengxin10-501	3	susceptible response	Soybean Certification Committee of Heilongjiang Province
150	Kengnong61	3	susceptible response	Beidahuang Keng feng seed Co., Ltd
151	Kengnong69	3	susceptible response	Beidahuang Keng feng seed Co., Ltd
152	Kengnong96	3	susceptible response	Soybean Certification Committee of Heilongjiang Province
153	Kendou88	3	susceptible response	Soybean Certification Committee of Heilongjiang Province
154	Fudou14	3	susceptible response	Soybean Certification Committee of Heilongjiang Province
155	Jian11-796	3	susceptible response	Beidahuang Keng feng seed Co., Ltd
156	Jian13-413	3	susceptible response	Beidahuang Keng feng seed Co., Ltd
157	Deshun11	3	susceptible response	Soybean Certification Committee of Heilongjiang Province
158	Deshun6	3	susceptible response	Soybean Certification Committee of Heilongjiang Province
159	Hengke5	3	susceptible response	Soybean Certification Committee of Heilongjiang Province
160	Hengdou15	3	susceptible response	Soybean Certification Committee of Heilongjiang Province
161	Haojiang10	3	susceptible response	Soybean Certification Committee of Heilongjiang Province
162	XIngnong15	3	susceptible response	Soybean Certification Committee of Heilongjiang Province
163	XIngnong8	3	susceptible response	Soybean Certification Committee of Heilongjiang Province
164	XIingnongtedadou4	3	susceptible response	Special soybean seeds
165	Zhengdou4	3	susceptible response	Soybean Certification Committee of Heilongjiang Province
166	Haofeng2	3	susceptible response	Soybean Certification Committee of Heilongjiang Province
167	Mu416	3	susceptible response	Soybean Certification Committee of Heilongjiang Province
168	Mushi16	3	susceptible response	Soybean Certification Committee of Heilongjiang Province
169	Mushi410	3	susceptible response	Soybean Certification Committee of Heilongjiang Province
170	Yinongdou751	3	susceptible response	Soybean Certification Committee of Heilongjiang Province
171	Sui09-3577	3	susceptible response	Soybean Certification Committee of Heilongjiang Province
172	Sui12-382	3	susceptible response	Soybean Certification Committee of Heilongjiang Province
173	Suinong54	3	susceptible response	Soybean Certification Committee of Heilongjiang Province
174	Suinong73	3	susceptible response	Soybean Certification Committee of Heilongjiang Province
175	Suinong75	3	susceptible response	Soybean Certification Committee of Heilongjiang Province
176	Suinong86	3	susceptible response	Soybean Certification Committee of Heilongjiang Province
177	Yunong4	3	susceptible response	Soybean Certification Committee of Heilongjiang Province
178	Hedou30	3	susceptible response	Soybean Certification Committee of Heilongjiang Province
179	Yehe1	3	susceptible response	Special soybean seeds
180	Jinyuan805	3	susceptible response	Soybean Certification Committee of Heilongjiang Province
181	Xinm1	3	susceptible response	Special soybean seeds
182	Xinke2	3	susceptible response	Soybean Certification Committee of Heilongjiang Province
183	Heijiao11-1161	3	susceptible response	Soybean Certification Committee of Heilongjiang Province
184	Heinong519	3	susceptible response	Soybean Certification Committee of Heilongjiang Province
185	Heinong92	3	susceptible response	Soybean Certification Committee of Heilongjiang Province
186	Heike68	3	susceptible response	Soybean Certification Committee of Heilongjiang Province
187	Heike74	3	susceptible response	Soybean Certification Committee of Heilongjiang Province
188	Qinong17	3	susceptible response	Soybean Certification Committee of Heilongjiang Province
189	Longbeidou3	3	susceptible response	Soybean Certification Committee of Heilongjiang Province
190	Longken1407	3	susceptible response	Beidahuang Keng feng seed Co., Ltd
191	Longken3003	3	susceptible response	Special soybean seeds
192	Longken3006	3	susceptible response	Special soybean seeds
193	Longken3013	3	susceptible response	Beidahuang Keng feng seed Co., Ltd
194	Longken3022	3	susceptible response	Beidahuang Keng feng seed Co., Ltd
195	Longken3058	3	susceptible response	Soybean Certification Committee of Heilongjiang Province
196	Longken3082	3	susceptible response	Soybean Certification Committee of Heilongjiang Province
197	Longken315	3	susceptible response	Special soybean seeds
198	Longken316	3	susceptible response	Special soybean seeds
199	Longken3301	3	susceptible response	Beidahuang Keng feng seed Co., Ltd
200	Longken3319	3	susceptible response	Beidahuang Keng feng seed Co., Ltd
201	Longken3405	3	susceptible response	Soybean Certification Committee of Heilongjiang Province
202	Longken356	3	susceptible response	Soybean Certification Committee of Heilongjiang Province
203	Longxiaolidou3	3	susceptible response	Special soybean seeds
204	Longqingdou2	3	susceptible response	Soybean Certification Committee of Heilongjiang Province
205	Longda11-142	3	susceptible response	Soybean Certification Committee of Heilongjiang Province
206	Longda121	3	susceptible response	Soybean Certification Committee of Heilongjiang Province
207	Kedou35	3	resistant response	Soybean Certification Committee of Heilongjiang Province
208	Huajiang17	3	resistant response	Soybean Certification Committee of Heilongjiang Province
209	KenK11-7456	3	resistant response	Soybean Certification Committee of Heilongjiang Province
210	Kenkedou28	3	resistant response	Soybean Certification Committee of Heilongjiang Province
211	Kendou85	3	resistant response	Soybean Certification Committee of Heilongjiang Province
212	Huinong13	3	resistant response	Soybean Certification Committee of Heilongjiang Province
213	Caimengmaodou5	3	resistant response	Special soybean seeds
214	H10-157	3	highly susceptible response	Soybean Certification Committee of Heilongjiang Province
215	He11-50061	3	highly susceptible response	Soybean Certification Committee of Heilongjiang Province
216	Dongnongdou203	3	highly susceptible response	Soybean Certification Committee of Heilongjiang Province
217	Dongnongdou205	3	highly susceptible response	Soybean Certification Committee of Heilongjiang Province
218	Dongnongdou210	3	highly susceptible response	Soybean Certification Committee of Heilongjiang Province
219	Dongsheng29	3	highly susceptible response	Soybean Certification Committee of Heilongjiang Province
220	Jiadou20	3	highly susceptible response	Soybean Certification Committee of Heilongjiang Province
221	Kedou47	3	highly susceptible response	Soybean Certification Committee of Heilongjiang Province
222	Beiya109	3	highly susceptible response	Soybean Certification Committee of Heilongjiang Province
223	Henong122	3	highly susceptible response	Soybean Certification Committee of Heilongjiang Province
224	Shengdou73	3	highly susceptible response	Soybean Certification Committee of Heilongjiang Province
225	Kenbao10-6203	3	highly susceptible response	Beidahuang Keng feng seed Co., Ltd
226	Bingdou10	3	highly susceptible response	Soybean Certification Committee of Heilongjiang Province
227	Bingdou8	3	highly susceptible response	Soybean Certification Committee of Heilongjiang Province
228	Fudou15	3	highly susceptible response	Soybean Certification Committee of Heilongjiang Province
229	Yinongdou510	3	highly susceptible response	Soybean Certification Committee of Heilongjiang Province
230	Sui09-6081	3	highly susceptible response	Soybean Certification Committee of Heilongjiang Province
231	Suinong67	3	highly susceptible response	Soybean Certification Committee of Heilongjiang Province
232	Xinke6	3	highly susceptible response	Soybean Certification Committee of Heilongjiang Province
233	Heinong61	3	highly susceptible response	Soybean Certification Committee of Heilongjiang Province
234	Longken3406	3	highly susceptible response	Soybean Certification Committee of Heilongjiang Province
