# Supplementary material for: Genome-wide association of single nucleotide polymorphism loci and candidate genes for frogeye leaf spot (Cercospora sojina) resistance in soybean
Source: BMC Plant Biol. 2021 Dec 11;21:588. doi: 10.1186/s12870-021-03366-y (PMC8665500; doi:10.1186/s12870-021-03366-y)
Supplement: Supplementary file 4 — Additional file 4: Table S2. Resistance-related SNPs and adjacent SNPs formed two haplotype blocks on chromosomes 5 and 20 [file 12870_2021_3366_MOESM4_ESM.xlsx]

## Sheet: Sheet1
Tabke S2 Resistance-related SNPs and adjacent SNPs formed two haplotype blocks on Chr. 5 and Chr. 20
chr_Glyma1	Name	Position	ObsHET	PredHET	HWpval	%Geno	FamTrio	MendErr	MAF	Alleles	Rating
Gm05	Affx-89062076	34561008	0.022	0.241	3.6207e-32	99.1	0	0	0.14	T:A
Gm05	Affx-89062074	34562668	0.017	0.239	3.2308e-33	98.7	0	0	0.139	T:C
Gm05	Affx-89062080	34580549	0.004	0.125	6.3331e-23	99.1	0	0	0.067	C:T
Gm05	Affx-89062084	34586304	0.026	0.297	2.5959e-37	99.1	0	0	0.181	C:T
Gm05	Affx-89062088	34588245	0.022	0.299	4.3534e-39	99.1	0	0	0.183	C:G
Gm05	Affx-89062085	34589138	0.013	0.448	1.6454e-58	99.1	0	0	0.338	G:A
Gm05	Affx-89062092	34592468	0.039	0.437	5.6949e-48	98.7	0	0	0.323	T:A
Gm05	Affx-89062090	34592858	0.013	0.451	1.2931e-58	98.7	0	0	0.344	C:T
Gm05	Affx-89062095	34595896	0.022	0.241	3.6207e-32	99.1	0	0	0.14	G:A
Gm05	Affx-89062094	34596356	0.021	0.258	1.8966e-34	99.6	0	0	0.152	T:C
Gm05	Affx-89062097	34599188	0.017	0.276	1.6431e-37	98.3	0	0	0.165	G:A
Gm05	Affx-89062106	34610824	0.022	0.439	2.9905e-54	99.1	0	0	0.325	C:T
Gm05	Affx-89062107	34612250	0.026	0.432	9.4628e-52	98.7	0	0	0.316	G:T
Gm05	Affx-89062103	34612963	0.035	0.442	8.6344e-50	98.7	0	0	0.329	T:C
Gm05	Affx-89062104	34615330	0.022	0.271	8.6341e-36	99.1	0	0	0.162	G:A
Gm05	Affx-89062108	34618957	0.022	0.271	8.6341e-36	99.1	0	0	0.162	A:C
Gm05	Affx-89062116	34626325	0.017	0.232	1.9377e-32	98.7	0	0	0.134	G:T
Gm05	Affx-89062122	34658974	0.026	0.249	6.2174e-32	99.6	0	0	0.146	A:G
Gm05	Affx-89062121	34660197	0.026	0.249	6.2174e-32	99.6	0	0	0.146	A:C
Gm05	Affx-89062130	34675615	0.022	0.235	2.1153e-31	99.1	0	0	0.136	A:G
Gm05	Affx-89062126	34677921	0.022	0.228	1.2786e-30	99.1	0	0	0.131	T:G
Gm05	Affx-89062134	34684400	0.03	0.233	8.9677e-29	100	0	0	0.135	G:C
Gm05	Affx-89220751	34685395	0.017	0.232	1.6951e-32	99.1	0	0	0.134	C:A
Gm05	Affx-89220750	34687389	0.017	0.231	1.4838e-32	99.6	0	0	0.133	A:C
Gm05	Affx-89220744	34689004	0.017	0.236	2.1351e-33	100	0	0	0.137	C:A
Gm05	Affx-89062136	34694289	0.03	0.221	3.66e-27	99.6	0	0	0.127	A:C
Gm05	Affx-89062139	34707609	0.021	0.246	5.5533e-33	99.6	0	0	0.144	C:T
Gm20	Affx-89163165	40140684	0.017	0.198	2.0844e-28	99.6	0	0	0.112	G:A
Gm20	Affx-89163171	40146226	0.013	0.181	9.4987e-28	100	0	0	0.1	G:A
Gm20	Affx-89163170	40147419	0.013	0.189	1.4133e-28	99.1	0	0	0.106	T:C
Gm20	Affx-89163175	40149723	0.017	0.198	1.8703e-28	100	0	0	0.111	T:C
Gm20	Affx-89163176	40153625	0.017	0.185	1.3803e-26	99.1	0	0	0.103	A:G
Gm20	Affx-89163185	40162565	0.026	0.191	9.0566e-25	100	0	0	0.107	G:C
Gm20	Affx-89163182	40162755	0.022	0.189	1.3402e-25	99.1	0	0	0.106	C:T
Gm20	Affx-89210580	40174024	0.026	0.192	9.997e-25	99.6	0	0	0.107	G:A
Gm20	Affx-89163190	40184283	0.021	0.298	3.6049e-39	99.6	0	0	0.182	C:A
Gm20	Affx-89163188	40186337	0.017	0.297	2.5874e-40	99.1	0	0	0.181	C:T
Gm20	Affx-89163187	40189583	0.03	0.304	6.2421e-37	99.6	0	0	0.187	T:C
Gm20	Affx-89210582	40192996	0.026	0.301	5.1009e-38	99.6	0	0	0.185	C:G
Gm20	Affx-89163195	40202896	0.034	0.305	5.5897e-36	100	0	0	0.188	C:T
Gm20	Affx-89163192	40203040	0.017	0.192	1.5809e-27	99.6	0	0	0.107	G:A
Gm20	Affx-89163193	40203708	0.038	0.411	5.0616e-46	100	0	0	0.288	G:A
Gm20	Affx-89163197	40208501	0.034	0.413	2.0005e-47	99.6	0	0	0.292	C:T
Gm20	Affx-89163198	40209633	0.039	0.415	2.9726e-46	99.6	0	0	0.294	C:T
Gm20	Affx-89163196	40210900	0.013	0.183	1.2798e-27	98.7	0	0	0.102	A:C
Gm20	Affx-89210589	40222726	0.022	0.402	2.1533e-49	97.4	0	0	0.279	T:G
Gm20	Affx-89210588	40224140	0.022	0.189	1.3402e-25	99.1	0	0	0.106	G:T
Gm20	Affx-89163201	40232172	0.038	0.411	5.0616e-46	100	0	0	0.288	T:C
Gm20	Affx-89163204	40247407	0.03	0.399	8.1781e-47	98.7	0	0	0.275	A:G
Gm20	Affx-89163207	40251408	0.034	0.41	4.7305e-47	99.6	0	0	0.288	T:C
Gm20	Affx-89163211	40257935	0.017	0.2	2.5929e-28	98.7	0	0	0.113	C:A
Gm20	Affx-89163215	40260409	0.013	0.182	1.1582e-27	99.1	0	0	0.101	T:C
Gm20	Affx-89163218	40262553	0.017	0.192	1.7544e-27	99.1	0	0	0.108	A:C
Gm20	Affx-89210591	40270311	0.013	0.195	1.6146e-29	99.6	0	0	0.109	T:C
Gm20	Affx-89163223	40277641	0.034	0.296	1.1327e-34	99.6	0	0	0.18	C:G
Gm20	Affx-89163221	40277872	0.026	0.286	5.9558e-36	98.7	0	0	0.173	A:G
Gm20	Affx-89163224	40288282	0.009	0.204	1.4303e-32	100	0	0	0.115	C:T
Gm20	Affx-89163228	40291211	0.021	0.187	1.0993e-25	100	0	0	0.105	T:A
Gm20	Affx-89163232	40307030	0.022	0.296	2.718e-38	98.3	0	0	0.18	T:C
Gm20	Affx-89163234	40307817	0.026	0.3	4.228e-38	100	0	0	0.184	C:G
Gm20	Affx-89210595	40345762	0.026	0.298	3.1212e-37	98.7	0	0	0.182	A:C
Gm20	Affx-89163241	40353461	0.013	0.292	8.5198e-42	100	0	0	0.177	C:T
