# Supplementary material for: Genome-wide association of single nucleotide polymorphism loci and candidate genes for frogeye leaf spot (Cercospora sojina) resistance in soybean
Source: BMC Plant Biol. 2021 Dec 11;21:588. doi: 10.1186/s12870-021-03366-y (PMC8665500; doi:10.1186/s12870-021-03366-y)
Supplement: Supplementary file 5 — Additional file 5: Table S3. Functional classification of genes in two haplotype blocks on chromosomes 5 and 20 [file 12870_2021_3366_MOESM5_ESM.xls]

Table S3 GO enrichment analysis of the genes in the two haplotype blocks
GO ID (level1)	GO Term (level1)	GO ID (level2)	GO Term (level2)	number_of_out (All)	Genes_of_out
GO:0008150	Biological Process	GO:0032501	multicellular organismal process	3	GLYMA05G28935,GLYMA20G31551,GLYMA20G31660
GO:0008150	Biological Process	GO:0048518	positive regulation of biological process	2	GLYMA20G31510,GLYMA20G31551
GO:0008150	Biological Process	GO:0032502	developmental process	3	GLYMA05G28935,GLYMA20G31551,GLYMA20G31660
GO:0008150	Biological Process	GO:0022414	reproductive process	2	GLYMA05G28935,GLYMA20G31660
GO:0008150	Biological Process	GO:0000003	reproduction	2	GLYMA05G28935,GLYMA20G31660
GO:0008150	Biological Process	GO:0023052	signaling	2	GLYMA05G28980,GLYMA20G31510
GO:0008150	Biological Process	GO:0009987	cellular process	8	GLYMA05G28935,GLYMA05G28940,GLYMA05G28980,GLYMA20G31510,GLYMA20G31551,GLYMA20G31630,GLYMA20G31660,GLYMA20G31741
GO:0008150	Biological Process	GO:0044699	single-organism process	6	GLYMA05G28935,GLYMA05G28980,GLYMA20G31510,GLYMA20G31551,GLYMA20G31630,GLYMA20G31660
GO:0008150	Biological Process	GO:0051704	multi-organism process	1	GLYMA20G31551
GO:0008150	Biological Process	GO:0050896	response to stimulus	3	GLYMA05G28980,GLYMA20G31510,GLYMA20G31551
GO:0008150	Biological Process	GO:0071840	cellular component organization or biogenesis	2	GLYMA20G31551,GLYMA20G31741
GO:0008150	Biological Process	GO:0050789	regulation of biological process	3	GLYMA05G28980,GLYMA20G31510,GLYMA20G31551
GO:0008150	Biological Process	GO:0065007	biological regulation	3	GLYMA05G28980,GLYMA20G31510,GLYMA20G31551
GO:0008150	Biological Process	GO:0008152	metabolic process	6	GLYMA05G28935,GLYMA05G28940,GLYMA05G28980,GLYMA20G31510,GLYMA20G31551,GLYMA20G31630
GO:0003674	Molecular Function	GO:0004871	signal transducer activity	1	GLYMA05G28980
GO:0003674	Molecular Function	GO:0003824	catalytic activity	5	GLYMA05G28935,GLYMA05G28940,GLYMA05G28980,GLYMA20G31510,GLYMA20G31630
GO:0003674	Molecular Function	GO:0001071	nucleic acid binding transcription factor activity	1	GLYMA20G31551
GO:0003674	Molecular Function	GO:0005488	binding	5	GLYMA05G28935,GLYMA05G28980,GLYMA20G31510,GLYMA20G31551,GLYMA20G31630
GO:0005575	Cellular Component	GO:0032991	macromolecular complex	2	GLYMA05G28940,GLYMA20G31630
GO:0005575	Cellular Component	GO:0043226	organelle	6	GLYMA05G28935,GLYMA05G28940,GLYMA05G28980,GLYMA20G31510,GLYMA20G31551,GLYMA20G31630
GO:0005575	Cellular Component	GO:0005576	extracellular region	1	GLYMA20G31741
GO:0005575	Cellular Component	GO:0044464	cell part	7	GLYMA05G28935,GLYMA05G28940,GLYMA05G28980,GLYMA20G31510,GLYMA20G31551,GLYMA20G31630,GLYMA20G31741
GO:0005575	Cellular Component	GO:0005623	cell	7	GLYMA05G28935,GLYMA05G28940,GLYMA05G28980,GLYMA20G31510,GLYMA20G31551,GLYMA20G31630,GLYMA20G31741
GO:0005575	Cellular Component	GO:0044422	organelle part	1	GLYMA20G31630
GO:0005575	Cellular Component	GO:0016020	membrane	1	GLYMA20G31630
