# Supplementary material for: Genome-wide association of single nucleotide polymorphism loci and candidate genes for frogeye leaf spot (Cercospora sojina) resistance in soybean
Source: BMC Plant Biol. 2021 Dec 11;21:588. doi: 10.1186/s12870-021-03366-y (PMC8665500; doi:10.1186/s12870-021-03366-y)
Supplement: Supplementary file 6 — Additional file 6: Table S4. GO enrichment analysis of genes in the two haplotype blocks [file 12870_2021_3366_MOESM6_ESM.xls]

## Sheet: Sheet2
Table S2 Functional classiﬁcation of genes in three Haplotype blocks on chromosome 5,20
Gene_ID_Glyma1	chr_Glyma1	start	end	strand	Gene_ID_Glyma2	blast_nr	nr_description	blast_uniprot	uniprot_description	KEGG_ID	KEGG_description	GO-BiologicalProcess	GO-MolecularFunction	GO-CellularComponent	TF_family	Best-hit-arabi-name	arabi-symbol	arabi-defline
GLYMA05G28800	Gm05	34559563	34563181	-	GLYMA_05G155400	XP_003524193.1	XP_003524193.1 PREDICTED: uncharacterized protein LOC100800626 [Glycine max]			None						AT1G55280.1		Lipase/lipooxygenase, PLAT/LH2 family protein
GLYMA05G28810	Gm05	34565923	34568220		GLYMA_05G155500	XP_003524194.1	XP_003524194.1 PREDICTED: probable polyamine transporter At3g13620 [Glycine max]	Q9LHN7	sp|Q9LHN7|PHSC_ARATH Probable polyamine transporter At3g13620 OS=Arabidopsis thaliana GN=At3g13620 PE=2 SV=1	None						AT3G13620.1		Amino acid permease family protein
GLYMA05G28820	Gm05	34579649	34581323	+	GLYMA_05G155600	XP_003524950.1	XP_003524950.1 PREDICTED: F-box/kelch-repeat protein At1g15670-like [Glycine max]	Q9M8L2	sp|Q9M8L2|FBK30_ARATH F-box/kelch-repeat protein At1g80440 OS=Arabidopsis thaliana GN=At1g80440 PE=2 SV=1	None						AT1G15670.1		Galactose oxidase/kelch repeat superfamily protein
GLYMA05G28840	Gm05	34585712	34589872	+	GLYMA_05G155700	XP_014631178.1	XP_014631178.1 PREDICTED: translation initiation factor eIF-2B subunit gamma-like [Glycine max]			K03241	EIF2B3; translation initiation factor eIF-2B subunit gamma					AT5G19485.1		transferases;nucleotidyltransferases
GLYMA05G28850	Gm05	34592291	34595494	+	GLYMA_05G155800	KRH58916.1	KRH58916.1 hypothetical protein GLYMA_05G155800 [Glycine max]	Q84P17	sp|Q84P17|AEE18_ARATH Probable acyl-activating enzyme 18, peroxisomal OS=Arabidopsis thaliana GN=AAE18 PE=2 SV=1	None						AT1G55320.1	AAE18	acyl-activating enzyme 18
GLYMA05G28860	Gm05	34595689	34596962	-	GLYMA_05G155900	KRH58917.1	KRH58917.1 hypothetical protein GLYMA_05G155900 [Glycine max]			None						AT1G30845.1
GLYMA05G28870	Gm05	34598027	34601909	-	GLYMA_05G156000	XP_003524953.1	XP_003524953.1 PREDICTED: glucan endo-1,3-beta-glucosidase 4-like [Glycine max]	Q94CD8	sp|Q94CD8|E134_ARATH Glucan endo-1,3-beta-glucosidase 4 OS=Arabidopsis thaliana GN=At3g13560 PE=1 SV=1	K19892	GN4; glucan endo-1,3-beta-glucosidase 4					AT3G13560.2		O-Glycosyl hydrolases family 17 protein
GLYMA05G28880	Gm05	34603322	34605760	-	GLYMA_05G156100	XP_006585160.1	XP_006585160.1 PREDICTED: 60S ribosomal protein L32-1-like [Glycine max]	P49211	sp|P49211|RL321_ARATH 60S ribosomal protein L32-1 OS=Arabidopsis thaliana GN=RPL32A PE=2 SV=2	K02912	RP-L32e, RPL32; large subunit ribosomal protein L32e					AT4G18100.1		Ribosomal protein L32e
GLYMA05G28890	Gm05	34605983	34608750	+	GLYMA_05G156200	XP_003524196.1	XP_003524196.1 PREDICTED: uncharacterized protein LOC100802779 [Glycine max]			None						AT4G08810.1	SUB1	calcium ion binding
GLYMA05G28900	Gm05	34610384	34616477	+	GLYMA_05G156300	XP_006580157.1	XP_006580157.1 PREDICTED: protochlorophyllide-dependent translocon component 52, chloroplastic [Glycine max]	Q8W496	sp|Q8W496|PTC52_ARATH Protochlorophyllide-dependent translocon component 52, chloroplastic OS=Arabidopsis thaliana GN=PTC52 PE=2 SV=1	None						AT4G25650.1	ACD1-LIKE,PTC52,TIC55-IV	ACD1-like
GLYMA05G28910	Gm05	34616632	34621902	-	GLYMA_05G156400	XP_003524955.2	XP_003524955.2 PREDICTED: uncharacterized protein LOC100785473 isoform X1 [Glycine max]			None						AT4G38500.1		Protein of unknown function (DUF616)
GLYMA05G28920	Gm05	34623087	34627381	-	GLYMA_05G156500	XP_014630810.1	XP_014630810.1 PREDICTED: uncharacterized protein LOC100786002 isoform X1 [Glycine max]			None						AT3G25910.1		Protein of unknown function (DUF1644)
GLYMA05G28930	Gm05	34632789	34636810	+	GLYMA_05G156600	XP_003524197.1	XP_003524197.1 PREDICTED: IQ domain-containing protein IQM2-like [Glycine max]	Q9LHN9	sp|Q9LHN9|IQM2_ARATH IQ domain-containing protein IQM2 OS=Arabidopsis thaliana GN=IQM2 PE=2 SV=1	None					FAR1	AT3G13600.1		calmodulin-binding family protein
GLYMA05G28935	Gm05	34642599	34643039	-	GLYMA_05G156700	KRH58932.1	KRH58932.1 hypothetical protein GLYMA_05G156700 [Glycine max]	Q9LFF1	sp|Q9LFF1|PP281_ARATH Pentatricopeptide repeat-containing protein At3g53700, chloroplastic OS=Arabidopsis thaliana GN=MEE40 PE=2 SV=1			GO:0009451//RNA modification;GO:0009793//embryo development ending in seed dormancy;GO:0090305//nucleic acid phosphodiester bond hydrolysis	GO:0003723//RNA binding;GO:0004519//endonuclease activity	GO:0009507//chloroplast;GO:0009536//plastid		AT3G53700.1	MEE40	Pentatricopeptide repeat (PPR) superfamily protein
GLYMA05G28940	Gm05	34657154	34662588	-	GLYMA_05G156800	XP_003524957.1	XP_003524957.1 PREDICTED: peptidyl-tRNA hydrolase, mitochondrial isoform X1 [Glycine max]	Q6NLS8	sp|Q6NLS8|PTHM_ARATH Peptidyl-tRNA hydrolase, mitochondrial OS=Arabidopsis thaliana GN=At5g19830 PE=2 SV=1	K01056	PTH1, pth, spoVC; peptidyl-tRNA hydrolase, PTH1 family	GO:0006397//mRNA processing;GO:0008380//RNA splicing	GO:0004045//aminoacyl-tRNA hydrolase activity;GO:0016787//hydrolase activity	GO:0005739//mitochondrion;GO:0030529//intracellular ribonucleoprotein complex		AT5G19830.1		Peptidyl-tRNA hydrolase family protein
GLYMA05G28950	Gm05	34669156	34678593	-	GLYMA_05G156900	KRH58935.1	KRH58935.1 hypothetical protein GLYMA_05G156900 [Glycine max]			K20222	IPO5, KPNB3, RANBP5; importin-5					AT5G19820.1	emb2734	ARM repeat superfamily protein
GLYMA05G28960	Gm05	34684163	34684654	-	GLYMA_05G157000	NP_001237162.1	NP_001237162.1 bZIP transcription factor bZIP111 [Glycine max]	O65683	sp|O65683|BZP11_ARATH bZIP transcription factor 11 OS=Arabidopsis thaliana GN=BZIP11 PE=1 SV=1	None					bZIP	AT1G75390.1	AtbZIP44,bZIP44	basic leucine-zipper 44
GLYMA05G28971	Gm05	34684778	34684906	+	GLYMA_05G157100	XP_007159437.1	XP_007159437.1 hypothetical protein PHAVU_002G237700g [Phaseolus vulgaris]			None						AT1G75388.1	CPuORF5	conserved peptide upstream open reading frame 5
GLYMA05G28980	Gm05	34692976	34696295	-	GLYMA_05G157200	XP_006579411.1	XP_006579411.1 PREDICTED: uncharacterized protein LOC100788131 isoform X1 [Glycine max]	Q39027	sp|Q39027|MPK7_ARATH Mitogen-activated protein kinase 7 OS=Arabidopsis thaliana GN=MPK7 PE=1 SV=2	K20537	MPK7_14; mitogen-activated protein kinase 7/14	GO:0000165//MAPK cascade;GO:0006468//protein phosphorylation;GO:0006952//defense response;GO:0010468//regulation of gene expression;GO:0016310//phosphorylation;GO:0042542//response to hydrogen peroxide	GO:0000166//nucleotide binding;GO:0004672//protein kinase activity;GO:0004674//protein serine/threonine kinase activity;GO:0004707//MAP kinase activity;GO:0005515//protein binding;GO:0005524//ATP binding;GO:0016301//kinase activity;GO:0016740//transferase activity	GO:0005634//nucleus;GO:0005737//cytoplasm		AT2G18170.1	ATMPK7,MPK7	MAP kinase 7
GLYMA05G29000	Gm05	34705665	34708046	-	GLYMA_05G157300	XP_006579487.1	XP_006579487.1 PREDICTED: tubulin A isoform X1 [Glycine max]	Q56WH1	sp|Q56WH1|TBA3_ARATH Tubulin alpha-3 chain OS=Arabidopsis thaliana GN=TUBA3 PE=1 SV=2	K07374	TUBA; tubulin alpha					AT5G19780.1	TUA5	tubulin alpha-5
GLYMA20G31510	Gm20	40136153	40141010	+	GLYMA_20G175100	NP_001335884.1	NP_001335884.1 calmodulin-like domain protein kinase isoenzyme beta [Glycine max]	Q38869	sp|Q38869|CDPK4_ARATH Calcium-dependent protein kinase 4 OS=Arabidopsis thaliana GN=CPK4 PE=1 SV=1	K13412	CPK; calcium-dependent protein kinase	GO:0006468//protein phosphorylation;GO:0009789//positive regulation of abscisic acid-activated signaling pathway;GO:0016310//phosphorylation;GO:0018105//peptidyl-serine phosphorylation;GO:0035556//intracellular signal transduction;GO:0046777//protein autophosphorylation	GO:0000166//nucleotide binding;GO:0004672//protein kinase activity;GO:0004674//protein serine/threonine kinase activity;GO:0004683//calmodulin-dependent protein kinase activity;GO:0005509//calcium ion binding;GO:0005515//protein binding;GO:0005516//calmodulin binding;GO:0005524//ATP binding;GO:0009931//calcium-dependent protein serine/threonine kinase activity;GO:0016301//kinase activity;GO:00167…	GO:0005634//nucleus;GO:0005737//cytoplasm;GO:0005829//cytosol		AT4G09570.1	ATCPK4,CPK4	calcium-dependent protein kinase 4
GLYMA20G31520	Gm20	40145445	40148003	+	GLYMA_20G175200	XP_014628077.1	XP_014628077.1 PREDICTED: calcium-dependent protein kinase SK5-like [Glycine max]	P28583	sp|P28583|CDPK_SOYBN Calcium-dependent protein kinase SK5 OS=Glycine max PE=1 SV=1	K13412	CPK; calcium-dependent protein kinase					AT4G09570.1	ATCPK4,CPK4	calcium-dependent protein kinase 4
GLYMA20G31530	Gm20	40148870	40152114	+	GLYMA_20G175300	NP_001239706.1	NP_001239706.1 uncharacterized protein LOC100795152 [Glycine max]	P51412	sp|P51412|RK21_ARATH 50S ribosomal protein L21, chloroplastic OS=Arabidopsis thaliana GN=RPL21 PE=2 SV=1	K02888	RP-L21, MRPL21, rplU; large subunit ribosomal protein L21				WRKY	AT1G35680.1		Ribosomal protein L21
GLYMA20G31540	Gm20	40153497	40157148	-	GLYMA_20G175400	XP_003556197.1	XP_003556197.1 PREDICTED: uncharacterized membrane protein At4g09580 [Glycine max]	Q8L586	sp|Q8L586|Y4958_ARATH Uncharacterized membrane protein At4g09580 OS=Arabidopsis thaliana GN=At4g09580 PE=1 SV=1	None						AT4G09580.1		SNARE associated Golgi protein family
GLYMA20G31551	Gm20	40161972	40167214	-	GLYMA_20G175500	XP_006606215.1	XP_006606215.1 PREDICTED: NAC domain-containing protein 30-like [Glycine max]	Q9C8W9	sp|Q9C8W9|NAC30_ARATH NAC domain-containing protein 30 OS=Arabidopsis thaliana GN=NAC030 PE=1 SV=1	None		GO:0006351//transcription, DNA-templated;GO:0006355//regulation of transcription, DNA-templated;GO:0006952//defense response;GO:0007275//multicellular organism development;GO:0009620//response to fungus;GO:0009733//response to auxin;GO:0009735//response to cytokinin;GO:0009737//response to abscisic acid;GO:0009741//response to brassinosteroid;GO:0010089//xylem development;GO:0010628//positive reg…	GO:0003677//DNA binding;GO:0003700//transcription factor activity, sequence-specific DNA binding;GO:0005515//protein binding;GO:0042802//identical protein binding;GO:0042803//protein homodimerization activity;GO:0043565//sequence-specific DNA binding;GO:0044212//transcription regulatory region DNA binding;GO:0046982//protein heterodimerization activity	GO:0005634//nucleus	NAC	AT1G71930.1	ANAC030,VND7	vascular related NAC-domain protein 7
GLYMA20G31560	Gm20	40183793	40190970	-	GLYMA_20G175700	KRG91810.1	KRG91810.1 hypothetical protein GLYMA_20G175700 [Glycine max]			None						AT1G65280.1		DNAJ heat shock N-terminal domain-containing protein
GLYMA20G31571	Gm20	40192816	40198131	-	GLYMA_20G175800	XP_006606218.1	XP_006606218.1 PREDICTED: gibberellin-regulated protein 2-like [Glycine max]	P46688	sp|P46688|GASA2_ARATH Gibberellin-regulated protein 2 OS=Arabidopsis thaliana GN=GASA2 PE=2 SV=1	None						AT4G09600.1	GASA3	GAST1 protein homolog 3
GLYMA20G31580	Gm20	40200978	40204184	-	GLYMA_20G175900	XP_003556199.1	XP_003556199.1 PREDICTED: uncharacterized protein LOC100797265 isoform X1 [Glycine max]			None						AT4G09620.1		Mitochondrial transcription termination factor family protein
GLYMA20G31590	Gm20	40206028	40213970	+	GLYMA_20G176000	XP_003556200.1	XP_003556200.1 PREDICTED: uncharacterized protein LOC100797815 [Glycine max]			None						AT1G34550.1	EMB2756	Protein of unknown function (DUF616)
GLYMA20G31600	Gm20	40215077	40222000	-	GLYMA_20G176100	KRG91815.1	KRG91815.1 hypothetical protein GLYMA_20G176100 [Glycine max]	P93324	sp|P93324|CHOMT_MEDSA Isoliquiritigenin 2'-O-methyltransferase OS=Medicago sativa PE=1 SV=1	K13066	E2.1.1.68, COMT; caffeic acid 3-O-methyltransferase					AT5G54160.1	ATOMT1,OMT1	O-methyltransferase 1
GLYMA20G31700	Gm20	40296810	40298563	+	GLYMA_20G176100	KRG91815.1	KRG91815.1 hypothetical protein GLYMA_20G176100 [Glycine max]	P93324	sp|P93324|CHOMT_MEDSA Isoliquiritigenin 2'-O-methyltransferase OS=Medicago sativa PE=1 SV=1	K13066	E2.1.1.68, COMT; caffeic acid 3-O-methyltransferase					AT5G54160.1	ATOMT1,OMT1	O-methyltransferase 1
GLYMA20G31620	Gm20	40231570	40233286	-	GLYMA_20G176200	XP_006606221.1	XP_006606221.1 PREDICTED: uncharacterized protein LOC100799396 [Glycine max]			None
GLYMA20G31630	Gm20	40241952	40247759	-	GLYMA_20G176300	XP_003556204.1	XP_003556204.1 PREDICTED: dihydrolipoyllysine-residue acetyltransferase component 5 of pyruvate dehydrogenase complex, chloroplastic [Glycine max]	Q9C8P0	sp|Q9C8P0|ODP25_ARATH Dihydrolipoyllysine-residue acetyltransferase component 5 of pyruvate dehydrogenase complex, chloroplastic OS=Arabidopsis thaliana GN=EMB3003 PE=2 SV=1	K00627	DLAT, aceF, pdhC; pyruvate dehydrogenase E2 component (dihydrolipoamide acetyltransferase)	GO:0006096//glycolytic process;GO:0008152//metabolic process	GO:0004742//dihydrolipoyllysine-residue acetyltransferase activity;GO:0016740//transferase activity;GO:0016746//transferase activity, transferring acyl groups;GO:0019904//protein domain specific binding	GO:0005886//plasma membrane;GO:0009507//chloroplast;GO:0009536//plastid;GO:0009570//chloroplast stroma;GO:0009941//chloroplast envelope;GO:0022626//cytosolic ribosome		AT1G34430.1	EMB3003	2-oxoacid dehydrogenases acyltransferase family protein
GLYMA20G31641	Gm20	40249229	40253671	+	GLYMA_20G176400	XP_014628490.1	XP_014628490.1 PREDICTED: uncharacterized protein LOC100800455 isoform X1 [Glycine max]			None						AT1G22700.1		Tetratricopeptide repeat (TPR)-like superfamily protein
GLYMA20G31650	Gm20	40255014	40257975	+	GLYMA_20G176500	XP_003556206.1	XP_003556206.1 PREDICTED: protein SENSITIVE TO PROTON RHIZOTOXICITY 1-like [Glycine max]	Q9C8N5	sp|Q9C8N5|STOP1_ARATH Protein SENSITIVE TO PROTON RHIZOTOXICITY 1 OS=Arabidopsis thaliana GN=STOP1 PE=2 SV=1	None					C2H2	AT1G34370.2	STOP1	C2H2 and C2HC zinc fingers superfamily protein
GLYMA20G31660	Gm20	40259246	40263606	-	GLYMA_20G176600	KRG91823.1	KRG91823.1 hypothetical protein GLYMA_20G176600 [Glycine max]	B7SY83	sp|B7SY83|PS1_ARATH FHA domain-containing protein PS1 OS=Arabidopsis thaliana GN=PS1 PE=2 SV=1	None		GO:0009555//pollen development;GO:0051321//meiotic cell cycle	-	-	FHA	AT1G34355.1	ATPS1,PS1	forkhead-associated (FHA) domain-containing protein
GLYMA20G31671	Gm20	40271422	40272144	+	GLYMA_20G176700	XP_003555428.1	XP_003555428.1 PREDICTED: DNA-damage-repair/toleration protein DRT100-like [Glycine max]	Q00874	sp|Q00874|DR100_ARATH DNA damage-repair/toleration protein DRT100 OS=Arabidopsis thaliana GN=DRT100 PE=2 SV=2	None						AT3G20820.1		Leucine-rich repeat (LRR) family protein
GLYMA20G31680	Gm20	40276589	40278568	-	GLYMA_20G176800	KRG91825.1	KRG91825.1 hypothetical protein GLYMA_20G176800 [Glycine max]			None					GRAS	AT3G54220.1	SCR,SGR1	GRAS family transcription factor
GLYMA20G31690	Gm20	40284793	40292410	-	GLYMA_20G176900	XP_003556207.1	XP_003556207.1 PREDICTED: embryogenesis-associated protein EMB8-like [Glycine max]			None						AT1G34340.1		alpha/beta-Hydrolases superfamily protein
GLYMA20G31710	Gm20	40298124	40305178	-	GLYMA_20G177000	KRG91827.1	KRG91827.1 hypothetical protein GLYMA_20G177000 [Glycine max]			K13696	ABHD1_3; abhydrolase domain-containing protein 1/3					AT1G34340.1		alpha/beta-Hydrolases superfamily protein
GLYMA20G31720	Gm20	40306419	40310324	+	GLYMA_20G177100	XP_014628486.1	XP_014628486.1 PREDICTED: splicing factor 3B subunit 4-like isoform X1 [Glycine max]	Q9V3G3	sp|Q9V3G3|PPIE_DROME Peptidyl-prolyl cis-trans isomerase E OS=Drosophila melanogaster GN=cyp33 PE=1 SV=1	None						AT4G10110.1		RNA-binding (RRM/RBD/RNP motifs) family protein
GLYMA20G31730	Gm20	40329813	40334928	+	GLYMA_20G177200	XP_003556210.1	XP_003556210.1 PREDICTED: probable alkaline/neutral invertase D [Glycine max]	Q67XD9	sp|Q67XD9|CINV2_ARATH Alkaline/neutral invertase CINV2 OS=Arabidopsis thaliana GN=CINV2 PE=1 SV=1	None						AT4G09510.1	CINV2	cytosolic invertase 2
GLYMA20G31741	Gm20	40343306	40344473	+	GLYMA_20G177300	XP_003556211.1	XP_003556211.1 PREDICTED: glycine-rich cell wall structural protein 2-like [Glycine max]	P10495	sp|P10495|GRP1_PHAVU Glycine-rich cell wall structural protein 1.0 OS=Phaseolus vulgaris PE=2 SV=1	None		GO:0071555//cell wall organization	-	GO:0005576//extracellular region;GO:0005618//cell wall
GLYMA20G31750	Gm20	40350894	40353116	-	GLYMA_20G177400	XP_003556212.1	XP_003556212.1 PREDICTED: glutamyl-tRNA(Gln) amidotransferase subunit C, chloroplastic/mitochondrial-like [Glycine max]	D7STK2	sp|D7STK2|GATC_VITVI Glutamyl-tRNA(Gln) amidotransferase subunit C, chloroplastic/mitochondrial OS=Vitis vinifera GN=GATC PE=3 SV=1	K02435	gatC, GATC; aspartyl-tRNA(Asn)/glutamyl-tRNA(Gln) amidotransferase subunit C					AT4G32915.1
GLYMA20G31760	Gm20	40353211	40366858	+	GLYMA_20G177500	XP_003556214.1	XP_003556214.1 PREDICTED: Golgi to ER traffic protein 4 homolog [Glycine max]			None						AT5G63220.1
