# Supplementary material for: Genome-wide association of single nucleotide polymorphism loci and candidate genes for frogeye leaf spot (Cercospora sojina) resistance in soybean
Source: BMC Plant Biol. 2021 Dec 11;21:588. doi: 10.1186/s12870-021-03366-y (PMC8665500; doi:10.1186/s12870-021-03366-y)
Supplement: Supplementary file 7 — Additional file 7: Table S5. KEGG pathway analysis of genes in the two haplotype blocks [file 12870_2021_3366_MOESM7_ESM.xlsx]

## Sheet: total.danbeiqujian.gene.kegg
Table S4 KEGG pathway analysis of the genes in the two haplotype blocks
classA	classB	#Term	Database	ID	Input number	Background number	P-Value	Corrected P-Value	Input	Hyperlink
Organismal Systems	Environmental adaptation	Plant-pathogen interaction	KEGG PATHWAY	gmx04626	2	336	0.0304707	0.286965	GLYMA20G31510|GLYMA20G31520	http://www.genome.jp/kegg-bin/show_pathway?gmx04626/gmx:102659421%09red/gmx:547887%09red
Metabolism	Carbohydrate metabolism	Citrate cycle (TCA cycle)	KEGG PATHWAY	gmx00020	1	102	0.0797573	0.286965	GLYMA20G31630	http://www.genome.jp/kegg-bin/show_pathway?gmx00020/gmx:100799926%09red
Genetic Information Processing	Translation	Ribosome	KEGG PATHWAY	gmx03010	2	592	0.0828972	0.286965	GLYMA20G31530|GLYMA05G28880	http://www.genome.jp/kegg-bin/show_pathway?gmx03010/gmx:100499946%09red/gmx:100795152%09red
Genetic Information Processing	Translation	Aminoacyl-tRNA biosynthesis	KEGG PATHWAY	gmx00970	1	142	0.109025	0.286965	GLYMA20G31750	http://www.genome.jp/kegg-bin/show_pathway?gmx00970/gmx:100804709%09red
Cellular Processes	Transport and catabolism	Phagosome	KEGG PATHWAY	gmx04145	1	164	0.124733	0.286965	GLYMA05G29000	http://www.genome.jp/kegg-bin/show_pathway?gmx04145/gmx:732582%09red
Metabolism	Carbohydrate metabolism	Pyruvate metabolism	KEGG PATHWAY	gmx00620	1	181	0.136684	0.286965	GLYMA20G31630	http://www.genome.jp/kegg-bin/show_pathway?gmx00620/gmx:100799926%09red
Metabolism	Carbohydrate metabolism	Glycolysis / Gluconeogenesis	KEGG PATHWAY	gmx00010	1	260	0.190165	0.286965	GLYMA20G31630	http://www.genome.jp/kegg-bin/show_pathway?gmx00010/gmx:100799926%09red
Genetic Information Processing	Translation	RNA transport	KEGG PATHWAY	gmx03013	1	283	0.205117	0.286965	GLYMA05G28840	http://www.genome.jp/kegg-bin/show_pathway?gmx03013/gmx:100783346%09red
Metabolism	Carbohydrate metabolism	Starch and sucrose metabolism	KEGG PATHWAY	gmx00500	1	299	0.215359	0.286965	GLYMA05G28870	http://www.genome.jp/kegg-bin/show_pathway?gmx00500/gmx:100784409%09red
Environmental Information Processing	Signal transduction	MAPK signaling pathway - plant	KEGG PATHWAY	gmx04016	1	307	0.220432	0.286965	GLYMA05G28980	http://www.genome.jp/kegg-bin/show_pathway?gmx04016/gmx:100788131%09red
Genetic Information Processing	Transcription	Spliceosome	KEGG PATHWAY	gmx03040	1	315	0.225472	0.286965	GLYMA20G31720	http://www.genome.jp/kegg-bin/show_pathway?gmx03040/gmx:100803118%09red
Metabolism	Global and overview maps	Carbon metabolism	KEGG PATHWAY	gmx01200	1	492	0.329188	0.384053	GLYMA20G31630	http://www.genome.jp/kegg-bin/show_pathway?gmx01200/gmx:100799926%09red
Metabolism	Global and overview maps	Metabolic pathways	KEGG PATHWAY	gmx01100	3	4144	0.659522	0.710255	GLYMA20G31750|GLYMA20G31630|GLYMA05G28870	http://www.genome.jp/kegg-bin/show_pathway?gmx01100/gmx:100804709%09red/gmx:100784409%09red/gmx:100799926%09red
Metabolism	Global and overview maps	Biosynthesis of secondary metabolites	KEGG PATHWAY	gmx01110	1	2121	0.825341	0.825341	GLYMA20G31630	http://www.genome.jp/kegg-bin/show_pathway?gmx01110/gmx:100799926%09red
